# Supplementary material for: Eremophilane-Type Sesquiterpenoids from Fungus Aspergillus aurantiobrunneus
Source: Molecules. 2025 Oct 13;30(20):4068. doi: 10.3390/molecules30204068 (PMC12565795; doi:10.3390/molecules30204068)
Supplement: Supplementary file 1 [file molecules-30-04068-s001.zip]

Archive with 1 entries (1 files):
- molecules-3887279-supplementary.pdf
